# Supplementary material for: Intraoperative Cryotherapy as a Local Adjuvant After Bone Curettage in Orthopedic Oncology: A Review of Modern Literature
Source: J Clin Med. 2025 Nov 12;14(22):8007. doi: 10.3390/jcm14228007 (PMC12653735; doi:10.3390/jcm14228007)
Supplement: Supplementary file 1 [file jcm-14-08007-s001.zip]

Archive with 3 entries (3 files):
- Forest plot complications.pdf
- Funnel plot complication.pdf
- Funnel plot recurrence.pdf
